# Supplementary material for: Early Adolescent Cognitive Gains Are Marked by Increased Sleep EEG Coherence
Source: PLoS One. 2014 Sep 10;9(9):e106847. doi: 10.1371/journal.pone.0106847 (PMC4160237; doi:10.1371/journal.pone.0106847)
Supplement: Data S1 — Cognitive performance and coherence data at both assessments. Excel file with the data used in the analysis. Columns are: Time between assessment (in years); Gender (M = Male and F = Female); Stroop Initial and Follow-up (the number of words correctly identified on the Stroop at the initial assessment and follow-up assessments, respectively); Trails the time to complete the trails (Part B minus Part A) measured in seconds; NREM sigma Intrahemispheric Coherence at the initial and follow-up assessments. (XLSX) [file pone.0106847.s002.xlsx]

## Sheet: Sheet1
Time Between Assessments (Years)	Gender	Stroop Initial (words)	Stroop Follow-up (words)	Trails Initial (seconds)	Trails Follow-up (seconds)	NREM Sigma Intrahemsipheric Coherence Initial	NREM Sigma Intrahemsipheric CoherenceFollow-up
2.5	M	25	50	22	24	0.347	0.3996
2.8	F	26	42	155	49	0.2931	0.3598
2.6	F	24	38	66	72	0.3613	0.3843
2.5	M	41	35	57	29	0.3273	0.3469
2.5	M	33	47	30	79	0.3618	0.3201
2.5	M	24	39	152	34	0.3422	0.4392
1	M	15	36	85	34	0.3721	0.4282
2.6	F	25	47	29	57	0.4182	0.4319
2.7	M	35	42	20	21	0.3605	0.3766
2.8	F	39	61	55	25	0.3444	0.346
2.6	M	30	38	52	52	0.4249	0.4506
2.4	F	35	64	39	38	0.324	0.3549
2.1	M	40	53	22	23	0.3718	0.3571
1.9	M	27	31	102	70	0.4002	0.4836
2.5	M	30	45	56	48	0.379	0.4276
2.6	M	20	51	39	33	0.4843	0.6171
2.5	F	11	30	245	128	0.3443	0.355
2.1	F	42	47	68	27	0.3386	0.3318
2.1	M	25	38	27	18	0.3311	0.3554
2.1	M	35	31	48	54	0.4499	0.436
